# Supplementary material for: Linear ubiquitination by LUBEL has a role in Drosophila heat stress response
Source: EMBO Rep. 2016 Oct 4;17(11):1624–40. doi: 10.15252/embr.201642378 (PMC5090701; doi:10.15252/embr.201642378)
Supplement: Supplementary file 3 — Movie EV1 [file EMBR-17-1624-s003.zip › EMBOR_42378_Movie_EV1/EMBOR_42378_Movie_EV1_legend.txt]

Movie EV1 Locomotion of young adult flies. 
A representative video of young adult flies (Day 2-3) during negative geotaxis assay. LUBEL mutant flies (CC/SS and delR2) were compared to w-. From left to right, male; w-, CC/SS #2, and delR2, and female; w-, CC/SS #2, and delR2 flies. All vials contained 15 flies each.
