# Supplementary material for: Linear ubiquitination by LUBEL has a role in Drosophila heat stress response
Source: EMBO Rep. 2016 Oct 4;17(11):1624–40. doi: 10.15252/embr.201642378 (PMC5090701; doi:10.15252/embr.201642378)
Supplement: Supplementary file 4 — Movie EV2 [file EMBR-17-1624-s004.zip › EMBOR_42378_Movie_EV2/EMBOR_42378_Movie_EV2_legend.txt]

Movie EV2 Locomotion of aged male flies. 
A representative video taken for aged male flies at day 50 during negative geotaxis assay (Fig EV4C). From left to right, w-, CC/SS #2 and delR2 flies. All vials contained 12 flies.
