# Supplementary material for: Linear ubiquitination by LUBEL has a role in Drosophila heat stress response
Source: EMBO Rep. 2016 Oct 4;17(11):1624–40. doi: 10.15252/embr.201642378 (PMC5090701; doi:10.15252/embr.201642378)
Supplement: Supplementary file 5 — Movie EV3 [file EMBR-17-1624-s005.zip › EMBOR_42378_Movie_EV3/EMBOR_42378_Movie_EV3_legend.txt]

Movie EV3 Locomotion of aged female flies. 
A representative video taken for aged female flies at day 60 during negative geotaxis assay (Fig EV4C). From left to right, w-, CC/SS #2 and delR2 flies. All vials contained 10 flies each.
