# Supplementary material for: Linear ubiquitination by LUBEL has a role in Drosophila heat stress response
Source: EMBO Rep. 2016 Oct 4;17(11):1624–40. doi: 10.15252/embr.201642378 (PMC5090701; doi:10.15252/embr.201642378)
Supplement: Supplementary file 6 — Movie EV4 [file EMBR-17-1624-s006.zip › EMBOR_42378_Movie_EV4/EMBOR_42378_Movie_EV4_legend.txt]

Movie EV4 Locomotion of heat-treated LUBEL mutant adult flies. 
A representative video taken at 5.5 hours during survival assay (Fig 6B). From left to right, w-, CC/SS #1, CC/SS #2, and delR2 flies. All vials contained 15 male and 15 female flies.
