# Supplementary material for: Linear ubiquitination by LUBEL has a role in Drosophila heat stress response
Source: EMBO Rep. 2016 Oct 4;17(11):1624–40. doi: 10.15252/embr.201642378 (PMC5090701; doi:10.15252/embr.201642378)
Supplement: Supplementary file 7 — Movie EV5 [file EMBR-17-1624-s007.zip]

Archive with 3 entries (2 files):
- EMBOR_42378_Movie_EV5/
- EMBOR_42378_Movie_EV5/EMBOR_42378_Movie_EV5.mp4
- EMBOR_42378_Movie_EV5/EMBOR_42378_Movie_EV5_legend.txt
