# Supplementary material for: Linear ubiquitination by LUBEL has a role in Drosophila heat stress response
Source: EMBO Rep. 2016 Oct 4;17(11):1624–40. doi: 10.15252/embr.201642378 (PMC5090701; doi:10.15252/embr.201642378)
Supplement: Supplementary file 7 — Movie EV5 [file EMBR-17-1624-s007.zip › EMBOR_42378_Movie_EV5/EMBOR_42378_Movie_EV5_legend.txt]

Movie EV5 Locomotion of heat-treated 24B-Gal4 lines. 
A representative video taken at 3 hours during heat shock survival assay (Fig EV5F). From left to right, 24B-Gal4/+ and 24B-Gal4>LUBEL. Both vials contained 13 male and 13 female flies.
